# Supplementary material for: The Cranial Osteology and Feeding Ecology of the Metriorhynchid Crocodylomorph Genera Dakosaurus and Plesiosuchus from the Late Jurassic of Europe
Source: PLoS One. 2012 Sep 18;7(9):e44985. doi: 10.1371/journal.pone.0044985 (PMC3445579; doi:10.1371/journal.pone.0044985)
Supplement: Text S2 — Character by taxon matrix used in the phylogenetic analysis (nexus file). (TXT) [file pone.0044985.s002.txt]

#NEXUS
BEGIN	DATA;
DIMENSIONS	NTAX=73	NCHAR=240;
FORMAT	DATATYPE	=	STANDARD	MISSING	=	?	SYMBOLS	=	"0 1 2 3 4 5 6 7 8 9";
MATRIX
Postosuchus_kirkpatricki	?	2	?	?	0	0	1	3	1	0	0	0	?	0	0	0	1	0	0	0	0	?	0	0	0	0	0	1	0	1	0	1	0	0	0	0	0	0	1	0	0	0	1	0	0	1	0	0	0
Dromicosuchus_grallator	?	2	?	0	0	0	0	0	1	0	0	0	?	0	?	0	2	0	?	0	0	?	0	0	0	0	0	1	0	0	0	0	0	0	?	?	?	0	0	0	0	1	1	0	0	?	0	0	0
Hesperosuchus_agilis	?	2	?	0	0	0	0	0	1	0	0	0	?	0	1	0	2	0	0	0	0	1	0	0	0	0	0	1	0	0	0	1	0	0	?	?	?	0	0	0	0	1	1	0	0	?	0	0	0
Terrestrisuchus_gracilis	?	2	?	0	0	0	?	?	1	0	0	0	?	0	1	0	0	0	?	0	0	1	0	0	0	0	0	1	?	?	0	0	0	0	?	?	?	0	0	0	0	1	1	0	0	0	0	0	0
Protosuchus	?	2	?	1	0	0	0	0	0	0	0	0	0	0	1	0	0	0	0	0	0	0	0	0	0	0	0	0	0	0	0	0	0	1	1	0	0	0	0	0	0	1	0	0	0	?	0	?	0
Alligatorium	?	1	0	1	0	0	1	?	0	0	0	0	?	0	1	0	2	0	?	?	0	1	0	0	?	?	?	?	?	?	0	?	0	1	1	1	0	1	0	0	0	2	0	0	0	?	0	?	0
Theriosuchus_guimarotae	?	1	0	1	0	0	1	2	0	0	0	0	0	0	?	0	2	0	?	0	0	?	0	0	1	0	0	0	0	0	0	0	0	1	1	1	0	1	0	0	0	2	0	0	0	?	0	?	0
Calsoyasuchus_valliceps	?	1	0	1	0	0	1	0	0	0	1	0	2	0	1	0	1	1	0	1	1	1	0	0	0	1	0	1	1	1	0	1	0	1	?	?	0	0	0	0	0	2	?	0	0	?	0	0	0
Eutretauranosuchus_delfsi	?	1	0	1	0	0	?	?	0	0	1	0	0	0	1	0	2	1	0	0	0	0	0	0	2	?	?	?	?	?	0	0	0	1	1	1	0	0	0	0	0	1	0	0	0	0	0	?	0
Goniopholis_stovalli	?	1	0	1	0	0	1	?	0	0	1	0	?	0	1	0	2	1	?	?	0	1	0	0	2	?	?	?	?	?	0	?	0	1	1	1	0	0	0	0	0	0	0	0	0	0	0	?	0
Goniopholis_simus	?	1	0	1	0	0	1	0	0	0	1	0	0	0	?	0	2	1	0	?	0	?	0	0	2	?	?	?	?	?	0	?	0	1	1	1	0	0	0	0	0	1	0	0	0	0	0	0	0
Alligator_mississippiensis	2	1	0	1	0	0	1	2	0	?	0	0	0	0	1	0	2	0	0	0	0	0	0	0	2	?	?	?	?	?	0	?	0	1	1	1	1	0	0	0	0	2	0	0	0	0	0	?	0
Crocodylus_porosus	2	1	0	1	0	0	1	2	0	0	1	0	0	0	1	0	2	0	0	0	0	0	0	0	2	?	?	?	?	?	0	?	0	1	1	1	1	0	0	0	0	2	0	0	0	0	0	?	0
Crocodylus_niloticus	2	1	0	1	0	0	1	2	0	0	1	0	0	0	1	0	2	0	0	0	0	0	0	0	2	?	?	?	?	?	0	?	0	1	1	1	1	0	0	0	0	2	0	0	0	0	0	?	0
Susisuchus_anatoceps	?	1	0	1	0	0	1	1	0	0	1	0	0	0	?	?	?	0	?	?	2	?	0	0	2	?	?	?	?	?	0	?	0	1	1	1	0	0	0	0	0	2	0	0	0	?	0	?	0
Isisfordia_duncani	?	1	0	1	0	0	1	2	0	0	1	0	0	0	1	?	2	0	?	?	0	0	0	0	2	?	?	?	?	?	0	?	0	1	1	1	0	0	0	0	0	2	0	0	0	0	0	0	0
Adamantinasuchus_navae	?	2	?	2	0	4	1	0	0	0	0	1	?	0	?	0	0	0	?	?	1	?	0	0	2	?	?	0	?	?	0	?	0	1	1	?	0	0	?	?	?	2	?	0	0	1	0	0	0
Araripesuchus_patagonicus	?	2	0	1	0	?	?	?	?	?	?	0	0	0	1	0	0	0	?	0	0	0	0	0	1	0	0	0	0	0	0	0	0	1	1	1	0	0	0	0	0	2	0	0	0	0	0	?	0
Baurusuchus	?	2	0	2	0	4	0	0	0	0	0	1	1	0	1	0	1	0	?	?	0	0	0	0	2	?	?	?	?	?	0	?	0	1	1	1	0	0	0	0	0	1	1	0	0	1	0	0	0
Mariliasuchus_amarali	?	2	?	2	0	4	0	0	0	0	0	1	1	0	1	0	0	0	?	?	?	1	0	0	2	?	?	0	?	?	0	?	0	1	1	1	0	0	1	0	0	2	0	0	0	1	0	0	0
Notosuchus_terrestris	?	2	?	2	0	4	0	0	0	0	0	1	1	0	1	0	0	0	?	1	?	0	0	0	1	0	0	0	0	0	0	1	0	1	1	1	0	0	0	0	0	2	0	0	0	1	0	0	0
Sphagesaurus	?	2	?	2	0	4	0	0	0	0	0	1	1	0	1	0	0	0	?	1	0	0	0	0	?	0	0	0	0	0	0	1	0	1	0	0	?	0	0	0	0	2	0	0	0	1	0	0	0
Hamadasuchus_rebouli	?	2	0	1	0	0	1	0	0	0	0	0	?	0	1	1	2	0	?	0	0	1	0	0	1	0	0	0	0	1	0	1	0	1	1	1	0	0	0	0	0	2	0	0	0	0	0	0	0
Mahajangasuchus_insignis	?	1	0	1	0	0	1	?	?	?	?	?	0	0	?	1	2	0	?	0	2	?	0	0	1	0	0	?	0	1	0	1	0	1	1	1	?	2	1	0	0	2	0	0	0	0	0	1	0
Montealtosuchus_arrudacamposi	?	2	0	1	0	4	1	0	0	0	0	0	0	0	?	?	2	0	?	0	0	?	0	0	1	0	0	0	0	1	0	0	0	1	1	1	0	0	0	0	0	2	0	0	0	0	0	0	0
Sebecus_icaeorhinus	?	2	0	1	0	0	1	0	0	0	0	0	0	0	1	1	2	0	?	0	?	1	0	0	2	?	?	?	?	?	0	0	0	1	1	1	0	0	0	0	0	2	0	0	0	0	0	?	0
Uberabasuchus_terrificus	?	2	0	1	0	4	1	0	0	0	0	0	0	0	?	1	2	0	?	0	0	?	0	0	1	0	0	0	0	1	0	0	0	1	1	1	0	0	0	0	0	2	0	0	0	0	0	0	0
Pholidosaurus	?	0	0	1	0	?	?	?	?	?	?	0	0	0	1	?	0	0	0	0	0	0	0	0	2	?	?	0	0	0	0	?	0	1	1	1	0	0	0	0	0	2	0	0	0	?	0	?	0
Machimosaurus_mosae	2	1	0	?	0	1	1	?	?	2	1	1	0	?	1	0	?	0	0	?	?	?	0	?	2	?	?	?	?	?	0	?	0	0	0	0	?	0	0	0	1	0	0	0	0	0	0	0	0
Machimosaurus_hugii	1	1	0	?	0	1	1	?	?	2	1	1	0	?	1	0	0	0	0	?	?	?	0	?	2	?	?	?	?	?	0	?	0	0	0	0	?	0	0	0	1	0	0	0	0	0	0	0	0
Steneosaurus_obtusidens	1	0	0	?	?	1	?	?	?	?	1	?	0	?	1	?	?	?	0	?	?	?	?	?	2	?	?	?	?	?	0	?	?	?	?	?	?	?	0	0	1	?	?	?	?	?	?	?	?
Steneosaurus_edwardsi	1	0	0	?	0	1	1	1	0	2	1	1	0	0	1	0	0	0	0	?	0	1	0	0	2	?	?	?	?	?	0	?	0	0	0	0	?	0	0	0	0	0	0	0	0	?	0	0	0
Steneosaurus_megistorhynchyus	0	0	0	?	?	?	?	?	?	2	1	1	?	?	1	?	0	0	?	?	?	?	?	?	2	?	?	?	?	?	0	?	?	0	?	?	?	0	?	?	?	1	?	?	?	?	0	?	?
Steneosaurus_bollensis	{0,1}	0	0	1	0	1	1	1	0	2	1	1	0	0	1	0	0	0	0	0	0	0	0	0	1	?	?	?	0	0	0	0	0	0	0	0	?	0	0	0	0	0	0	0	0	0	0	0	0
Steneosaurus_leedsi	0	0	0	1	0	1	1	1	0	2	1	1	0	0	1	0	0	0	0	0	0	0	0	0	2	?	?	?	0	0	0	0	0	0	0	0	?	0	0	0	0	0	0	0	0	?	0	0	0
Teleosaurus_cadomensis	?	0	0	1	0	1	1	1	0	2	1	1	0	0	1	0	0	0	0	0	0	?	0	0	1	?	?	1	0	0	0	0	0	0	0	0	?	0	1	0	0	0	0	0	0	0	0	0	0
Platysuchus_multiscrobiculatus	1	0	0	1	0	1	1	1	0	2	1	1	0	0	1	0	0	0	?	0	0	0	0	0	1	?	?	?	0	0	0	0	0	0	0	?	?	0	0	0	0	0	0	0	0	0	0	0	0
Pelagosaurus_typus	0	0	0	1	0	0	1	0	0	2	1	1	2	0	1	0	0	0	0	0	0	0	0	0	1	?	?	1	0	0	0	0	0	0	0	0	?	{0,1}	0	0	0	0	0	0	0	0	0	0	0
Teleidosaurus_calvadosii	?	0	0	1	0	2	1	1	0	2	1	1	2	0	1	0	0	0	0	0	0	1	0	0	2	?	?	?	?	?	0	?	0	0	0	0	?	0	0	0	0	0	0	0	0	0	0	0	0
Eoneustes_bathonicus	?	0	0	1	0	?	?	?	?	2	?	1	2	0	1	?	?	0	?	0	1	1	0	0	2	?	?	?	?	?	1	?	0	0	?	?	?	0	?	?	?	0	0	1	0	0	1	0	1
Eoneustes_gaudryi	?	0	0	1	0	?	?	?	?	?	?	1	2	0	1	?	?	0	0	0	1	1	0	0	2	?	?	?	?	?	1	?	0	0	0	?	?	0	?	?	?	?	?	1	0	0	1	0	1
Chile_metriorhynchoid	?	?	?	1	?	?	?	?	?	?	?	?	?	?	?	?	?	0	?	?	?	?	?	?	?	?	?	?	?	?	?	?	?	0	0	?	?	?	0	0	0	0	1	1	0	0	2	0	1
Oregon_metriorhynchoid	?	0	0	?	?	?	?	?	?	?	?	?	?	?	?	?	?	0	?	?	?	?	1	?	?	?	?	?	?	?	?	?	?	0	0	0	?	1	0	0	0	0	1	1	0	?	2	?	?
Cricosaurus_elegans	?	0	0	0	1	3	4	3	1	2	1	1	2	0	1	0	0	0	0	1	1	1	1	1	?	?	?	?	?	?	1	?	1	0	0	0	?	2	0	0	0	1	1	1	1	0	2	0	1
Cricosaurus_suevicus	?	0	0	0	1	3	4	3	1	2	1	1	2	0	1	0	0	0	0	1	1	1	1	1	?	?	?	?	?	?	1	?	1	0	0	0	?	2	0	0	0	1	1	1	1	0	2	0	1
Cricosaurus_macrospondylus	?	0	0	0	1	3	6	3	1	0	0	1	?	1	1	?	0	0	0	0	?	1	1	1	2	?	?	?	?	?	1	?	?	?	0	0	?	2	?	?	?	?	?	1	1	0	2	0	1
Cricosaurus_schroederi	?	0	0	0	1	?	?	?	?	?	?	1	2	1	1	?	0	0	0	0	?	1	1	1	2	?	?	?	?	?	1	?	1	0	0	0	?	2	0	1	0	1	1	1	1	0	2	0	1
Cricosaurus_araucanensis	?	0	0	0	1	3	6	3	1	2	1	1	2	1	1	0	0	0	0	?	1	1	1	1	2	?	?	?	?	?	1	?	1	0	0	0	?	2	0	1	0	1	1	1	1	0	2	0	1
Cricosaurus_gracilis	?	?	?	0	1	?	?	?	?	?	?	1	2	0	1	?	?	0	?	?	?	1	1	?	2	?	?	?	?	?	?	?	?	0	0	0	?	2	0	1	0	1	1	1	1	0	2	0	1
Cricosaurus_saltillense	?	?	?	?	1	?	?	?	?	?	?	1	?	?	1	?	?	0	0	?	?	?	?	?	?	?	?	?	?	?	?	?	?	0	?	0	?	2	0	0	0	?	1	1	?	?	?	?	?
Cricosaurus_sp_Cuba	?	?	?	?	?	?	?	?	?	?	?	1	?	?	1	?	?	?	?	?	?	?	1	?	?	?	?	?	?	?	?	?	?	0	?	0	?	2	0	0	0	1	1	1	0	?	2	0	1
Cricosaurus_vignaudi	?	0	0	0	1	?	4	3	?	2	1	1	?	0	1	?	0	0	0	?	?	1	1	?	2	?	?	?	?	?	?	?	?	0	?	0	?	2	0	1	0	1	1	1	1	?	2	0	1
Rhacheosaurus_gracilis	?	0	0	0	1	3	3	3	1	2	1	1	2	0	1	0	0	0	0	?	1	1	1	1	2	?	?	?	?	?	1	?	1	0	0	0	?	2	0	0	0	1	1	0	0	0	2	0	1
Metriorhynchidae_indet_Cuba	?	0	0	?	1	?	?	?	?	?	?	?	?	?	?	?	?	0	?	?	?	?	?	?	?	?	?	?	?	?	?	?	?	0	0	0	?	2	0	0	0	1	1	1	0	0	?	?	?
Gracilineustes_acutus	?	0	0	0	?	3	2	0	0	2	1	1	?	0	?	?	?	?	?	?	?	?	1	?	?	?	?	?	?	?	?	?	?	0	?	?	?	?	0	0	0	0	?	1	0	?	2	0	1
Gracilineustes_leedsi	0	0	0	0	1	3	2	1	0	2	1	1	2	0	1	0	0	0	0	?	1	1	1	1	2	?	?	?	?	?	1	?	1	0	0	0	?	1	0	0	0	0	1	1	0	0	2	0	1
Metriorhynchus_hastifer	?	0	0	0	?	3	2	1	0	2	1	1	?	0	1	?	?	0	0	?	?	?	1	?	?	?	?	?	?	?	1	?	?	0	?	?	?	2	0	0	0	0	1	1	1	?	2	1	1
Metriorhynchus_superciliosus	1	0	0	0	1	3	2	1	0	2	1	1	2	0	1	0	0	0	0	?	1	1	1	1	2	?	?	?	?	?	1	?	1	0	0	0	?	1	0	0	0	0	1	1	0	0	2	0	1
Metriorhynchus_geoffroyii	?	0	0	?	1	3	2	1	0	2	1	1	?	0	1	0	?	0	0	?	1	1	1	1	2	?	?	?	?	?	1	?	?	0	0	0	?	1	0	0	0	0	1	1	0	0	2	1	1
Metriorhynchus_sp_France	?	0	0	0	?	3	2	1	0	2	1	1	?	0	1	?	?	0	0	?	?	1	1	1	?	?	?	?	?	?	?	?	?	0	?	0	?	2	0	0	0	0	1	1	1	?	2	1	1
Metriorhynchus_brachyrhynchus	{1,2}	1	0	0	1	3	2	1	0	{0,1}	1	1	2	0	1	0	0	0	0	?	1	1	1	0	2	?	?	?	?	?	1	?	1	0	0	0	?	1	0	0	0	0	1	1	0	0	2	1	1
Geosaurine_indet_Argentina	?	1	?	0	1	?	?	?	?	?	?	?	?	?	?	?	?	0	?	?	1	?	1	0	2	?	?	?	?	?	?	?	?	0	0	?	?	?	?	?	?	0	1	?	?	?	2	0	1
Metriorhynchus_casamiquelai	1	1	0	0	1	3	2	2	0	2	1	1	?	0	1	0	?	0	0	?	?	1	1	0	2	?	?	?	?	?	1	?	1	0	0	0	?	2	0	0	0	0	1	1	0	1	2	0	1
Metriorhynchus_westermanni	?	?	?	?	?	?	?	?	?	?	?	?	?	?	?	?	?	?	0	?	?	?	?	?	?	?	?	?	?	?	1	?	?	0	0	?	?	2	?	?	?	?	1	1	?	1	2	?	?
Neptunidraco_ammoniticus	?	1	?	0	1	?	?	?	?	?	?	1	?	?	?	?	0	?	?	?	?	?	1	?	?	?	?	?	?	?	?	?	?	0	?	?	?	2	0	0	0	?	?	?	?	?	2	?	1
Mr_Leeds_specimen	?	?	?	?	?	?	?	?	?	?	?	?	?	?	?	?	?	?	?	?	?	?	?	?	?	?	?	?	?	?	?	?	?	?	?	?	?	?	?	?	?	?	?	?	?	?	?	?	?
Torvoneustes_carpenteri	?	1	0	0	1	3	2	2	0	2	1	1	2	0	1	0	0	0	0	?	?	1	?	?	?	?	?	?	?	?	1	?	?	0	?	0	?	2	0	0	0	0	2	1	0	?	2	?	1
Geosaurus_giganteus	?	?	?	0	1	3	2	2	0	1	1	1	2	0	1	0	0	0	0	?	1	1	1	0	2	?	?	?	?	?	1	?	1	0	?	?	?	2	0	0	0	0	?	1	0	0	2	?	1
Geosaurus_grandis	?	1	0	0	?	3	2	2	0	1	1	1	2	0	1	0	?	0	0	?	?	1	1	?	?	?	?	?	?	?	1	?	?	0	?	?	?	2	0	0	0	0	?	1	0	0	2	?	1
Geosaurus_lapparenti	?	?	?	?	?	?	?	?	?	?	?	?	?	?	?	?	?	?	?	?	?	?	?	?	?	?	?	?	?	?	?	?	?	0	?	?	?	2	?	?	?	?	?	1	?	?	2	1	1
Plesiosuchus_manselii	?	1	0	0	1	3	2	2	0	2	1	1	2	?	1	0	0	0	0	?	?	1	?	?	?	?	?	?	?	?	1	?	?	0	0	0	?	?	0	0	0	?	2	1	0	?	?	?	1
Dakosaurus_andiniensis	?	2	1	0	1	3	3	2	0	1	1	1	?	0	1	0	0	0	1	?	1	1	1	0	2	?	?	?	?	?	1	?	1	0	0	0	?	3	0	0	0	0	2	1	0	0	2	1	1
Dakosaurus_maximus	?	1	1	2	1	3	3	2	0	1	1	1	2	?	1	0	0	0	1	?	?	1	1	0	?	?	?	?	?	?	?	?	?	0	0	0	?	3	0	0	0	0	2	1	0	?	2	1	1
;
END;
[truncated: 191 more columns]
